# Supplementary material for: Soil Microbial Diversity and Community Composition in Rice–Fish Co-Culture and Rice Monoculture Farming System
Source: Biology (Basel). 2022 Aug 20;11(8):1242. doi: 10.3390/biology11081242 (PMC9404718; doi:10.3390/biology11081242)
Supplement: Supplementary file 1 [file biology-11-01242-s001.zip]

Archive with 1 entries (1 files):
- biology-1874237-supplementary.pdf
